# Supplementary material for: Macrophages but not Astrocytes Harbor HIV DNA in the Brains of HIV-1-Infected Aviremic Individuals on Suppressive Antiretroviral Therapy
Source: J Neuroimmune Pharmacol. 2018 Sep 7;14(1):110–9. doi: 10.1007/s11481-018-9809-2 (PMC6391194; doi:10.1007/s11481-018-9809-2)
Supplement: Supplementary file 1 — (XLSX 14 kb) [file 11481_2018_9809_MOESM1_ESM.xlsx]

## Sheet: Table 1
Table S1. Sample Data
		Uninfected (G1)	HIVE (G2)	Virally Suppressed with HAND (G3)	Virally Suppressed with No HAND (G4)	P-value	All Subjects
Characteristic
No. Subjects		6	7	8	8		29
Age at Death, mean (SD)		52.17 (16.06)	47.00 (8.33)	58.63 (6.80)	53.50 (10.38)	0.2311	53.07 (10.85)
PMI, mean (SD)		17.66 (16.37)	8.12 (16.37)	17.65 (13.07)	13.38 (7.46)	0.8809	16.13 (11.36)
Sex, N (%)						0.4513
	Male	5 (83.33%)	5 (71.43%)	6 (75.00%)	8 (100%)		24 (82.76%)
	Female	1 (16.67%)	2 (28.57%)	2 (25.00%)	0 (0.00%)		5 (17.24%)
Race						0.2486
	White	1 (16.67%)	3 (42.86%)	3 (37.50%)	5 (62.50%)		12 (41.38%)
	Black	1 (16.67%)	2 (28.57%)	4 (50.00%)	2 (25.00%)		9 (31.03 %)
	Hispanic	4 (66.67%)	2 (28.57%)	1 (12.50%)	1 (12.50%)		8 (27.59% )
Risk						0.3907
	Hom-sx	--	4 (57.14%)	5 (62.50%)	6 (75.00%)		15 (65.22%)
	IVDU	--	2 (28.57%)	--	1 (12.50%)		3 (13.04%)
	Het-sx	--	1 (14.29%)	1 (12.50%)	1 (12.50%)		3 (13.04%)
	Het-sx, IVDU	--	--	2 (25.00%)	--		2 (8.70%)
CD4		--	24.43 (33.78)	516.75 (267.95)	261.13 (252.21)	0.0012 *	278.00 (291.01)
Plasma VL, mean (SD)		--	227976.00 (258771.51)	45.63 (20.60)	48.50 (3.51)	0.0074 **	62209.50 (163519.53)
CSF VL, mean (SD)		--	380954.00 (521909.86)	52.00 (4.47)	67.80 (39.80)	0.0573	63542.25 (216204.96)
Global Deficit Score		--	--	1.30 (1.05)	0.66 (0.62)	0.165	1.18 (1.23)
FWM (Log10 vDNA +cells/10e6 cells)		--	4.18 (0.58)	2.33 (0.34)	2.32 (0.32)	<.0001 §	2.91 (0.97)
BG (Log10 vDNA +cells/10e6 cells)		--	3.79 (0.86)	3.03 (0.58)	3.09 (0.29)	0.05	3.28 (0.68)
CC (Log10 vDNA +cells/10e6 cells)		--	4.12 (0.86)	3.07 (0.94)	2.31 (0.40)	0.0014 ¶	3.17 (1.06)
FWM SAMHD1		--	4.29 (3.08)	1.39 (1.05)	2.53 (1.45)	0.0379 ⱡ	2.68 (2.28)
BG SAMHD1		--	4.66 (3.44)	1.16 (0.53)	2.29 (2.13)	0.0242 ⱡ	2.62 (2.63)
CC SAMHD1		--	4.50 (2.19)	1.92 (1.66)	2.92 (1.94)	0.0817	3.17 (2.14)
*G2 and G3 are statistically different (P < 0.001)
** G2 is statistically different from G3 and G4 (P < 0.01)
§ G2 is statistically different from G3 and G4 (P < 0.0001)
¶ G2 and G4 are statistically different (P < 0.001)
ⱡ G2 and G3 are statistically different (P < 0.05)
